# Supplementary material for: Molecular Insights into the Positive Role of Soybean Nodulation by GmWRKY17
Source: Int J Mol Sci. 2025 Mar 25;26(7):2965. doi: 10.3390/ijms26072965 (PMC11988455; doi:10.3390/ijms26072965)
Supplement: Supplementary file 1 [file ijms-26-02965-s001.zip]

Archive with 1 entries (1 files):
- ijms-3543180-supplementary.pdf
